# Supplementary material for: Awareness and Practices towards Vaccinating Their Children against COVID-19: A Cross-Sectional Study among Pakistani Parents
Source: Healthcare (Basel). 2023 Aug 23;11(17):2378. doi: 10.3390/healthcare11172378 (PMC10487428; doi:10.3390/healthcare11172378)
Supplement: Supplementary file 1 [file healthcare-11-02378-s001.zip]

Archive with 1 entries (1 files):
- healthcare-2515950-supplementary.pdf
